# Supplementary material for: Root-Associated Bacterial Community Shifts in Hydroponic Lettuce Cultured with Urine-Derived Fertilizer
Source: Microorganisms. 2021 Jun 18;9(6):1326. doi: 10.3390/microorganisms9061326 (PMC8233860; doi:10.3390/microorganisms9061326)
Supplement: Supplementary file 1 [file microorganisms-09-01326-s001.zip]

Archive with 3 entries (2 files):
- microorganisms-1255426-supplementary_TVG_20210617/
- microorganisms-1255426-supplementary_TVG_20210617/TableS15.xlsx
- microorganisms-1255426-supplementary_TVG_20210617/UrineDerivativeLettuceMicrobiome_Supplementary_20210617_TVG.pdf
