# Supplementary material for: Root-Associated Bacterial Community Shifts in Hydroponic Lettuce Cultured with Urine-Derived Fertilizer
Source: Microorganisms. 2021 Jun 18;9(6):1326. doi: 10.3390/microorganisms9061326 (PMC8233860; doi:10.3390/microorganisms9061326)
Supplement: Supplementary file 1 [file microorganisms-09-01326-s001.zip › microorganisms-1255426-supplementary_TVG_20210617/TableS15.xlsx]

## Sheet: Summary ED
			Log2 Fold Change
OTU	Phylum	Genus	Leaf Number	Leaf Area	FW	DW	DM Content	Total N%	NO3	NH4	PO4	K	Ca	Mg	Na	Cl	SO4	SPAD	Chlor ab	TAC	TPC	Malate	Tartrate	Oxalate	Citrate	Isocitrate	# Occurences
Otu00003	Proteobacteria	Pseudomonas						-3.94472		-6.7686	-0.295146			-0.808714	0.193167	0.110356	-0.495473	-1.15888			25.6927	0.111914	4.89392	3.46513	0.515598	16.4021	14
Otu00006	Proteobacteria	Pseudomonas	0.731242			-3.95093	-2.83225	-6.35231		-8.81934	-0.637612		-2.44025	-1.75898	0.428463		-0.969714	-1.06795			40.4566	0.183099	4.99102	5.54101	0.74083	25.2821	17
Otu00009	Proteobacteria	Rhizobiaceae_unclassified						-3.23057	-0.106934	-5.38902	-0.387048			-1.03418	0.221676	0.112969	-0.511391	-0.84743	-30	0.792105	25.1198	0.0998037	2.77572	3.01995	0.389783	13.9557	17
Otu00011	Proteobacteria	Stenotrophomonas						-1.11966		-1.86223	-0.109836			-0.305302	0.0816083		-0.238739	-0.294822	-29.6314		9.33744	0.0358406			0.135464	4.6915	12
Otu00017	Proteobacteria	Allorhizobium-Neorhizobium-Pararhizobium-Rhizobium			-0.0979002			-1.95985	-0.109387	-3.51867	-0.344797		-1.38958	-1.18522	0.138341	0.14139	-0.414777	-0.479982		1.04184	16.3996	0.0576045			0.208578	7.79243	16
Otu00018	Proteobacteria	Aeromonas		-0.00610977	-0.223273			-5.38767		-7.34592	-0.544509	0.119256		-1.31412	0.322899	0.303022	-0.810511	-1.11093			30	0.143376	4.47972	4.19493	0.62943	20.7883	17
Otu00020	Proteobacteria	Allorhizobium-Neorhizobium-Pararhizobium-Rhizobium			-0.0767599			-2.28355	-0.0556573	-3.25425	-0.284161			-0.82123	0.148001	0.102098	-0.401055	-0.557225	-30	0.677234	16.9698	0.0659438	1.44439	2.12264	0.248937	8.84881	18
Otu00024	Proteobacteria	Pseudomonas	0.443631				-2.26851	-3.83914	-0.0899699	-4.33005	-0.413549		-1.48471	-1.1384	0.233099	0.144732	-0.530056	-0.986111		0.811338	22.1331	0.104877	2.84852	3.92153	0.43246	14.8086	19
Otu00026	Proteobacteria	Cupriavidus	-0.373944	-0.00307727	-0.0749947	-1.03961	1.25479		-0.0484419		-0.161635	-0.0675953	-0.804775	-0.433001		0.0691503				0.246782							12
Otu00027	Proteobacteria	Acidovorax			-0.123878			-4.42488	-0.128559	-6.65982	-0.461054			-1.31077	0.263491	0.197146	-0.681883	-1.16249		0.875662	30.5296	0.124866	3.27369	3.66696	0.507325	17.4009	17
Otu00030	Proteobacteria	Xanthobacteraceae_unclassified	-0.28569	-0.0024468	-0.0622817	-0.848013			-0.0551074		-0.181235		-0.817605	-0.610818		0.0632203				0.416332							10
Otu00032	Proteobacteria	Delftia						-1.60913			-0.184897				0.126566		-0.273397	-0.430166	-30		14.558	0.0460045		1.57061	0.182628	6.43558	11
Otu00033	Bacteroidetes	Dyadobacter		-0.00295692	-0.0761047			-1.57648	-0.0795821		-0.312563			-0.8736	0.119832	0.102459	-0.243127	-0.378965		0.619447	12.9811	0.0465738			0.174887	6.75115	15
Otu00034	Proteobacteria	Burkholderiaceae_unclassified			-0.080365			-3.44944	-0.0845073	-4.7117	-0.361451		-1.24689	-1.0412	0.211099	0.100466	-0.547761	-0.910516	-30	0.71604	25.3349	0.100316	2.48771	2.99746	0.39353	13.5753	19
Otu00035	Proteobacteria	Pseudomonas						-1.93728		-2.92288	-0.17352	0.0859395		-0.464127	0.124882		-0.270342	-0.533081	-30	0.414788	14.5711	0.0563639	2.01497	2.19554	0.235096	7.57137	16
Otu00037	Proteobacteria	Acidovorax						-3.96752	-0.0946844	-5.98558	-0.386849		-1.50841	-1.06834	0.242881		-0.587427	-1.08487	-30	0.861656	26.2979	0.114725	3.05447	3.51118	0.475737	16.1	17
Otu00039	Bacteroidetes	Pedobacter						-4.01344	-0.0929923	-6.29536	-0.404417		-1.36016	-1.13141	0.23455	0.125968	-0.604569	-1.09748		0.895744	26.292	0.112725	2.86849	3.50033	0.463708	15.4734	17
Otu00040	Proteobacteria	Pelomonas		-0.0037715				-3.98519	-0.121531	-4.9787	-0.430933		-1.71078	-1.22539	0.276227		-0.583107	-1.05539			27.9779	0.118687	3.16095	3.35318	0.481487	17.1165	16
Otu00041	Proteobacteria	Aminobacter		-0.00362366	-0.0935857	-1.29453		-1.11668	-0.0800041		-0.330924		-1.52079	-0.960021	0.087384	0.0973718				0.634583	11.4401	0.0333429				4.89752	14
Otu00042	Proteobacteria	Sphingobium						-3.49733	-0.104094	-5.4361	-0.408522		-1.34218	-1.1651	0.228421	0.113902	-0.584504	-0.906117		0.875741	25.561	0.102521	2.47147	2.9697	0.40825	14.5265	17
Otu00044	Proteobacteria	Stenotrophomonas						-2.01185	-0.0895384	-2.91414	-0.383564		-1.28695	-1.08971	0.158544	0.132517	-0.394009	-0.502033	-30	0.740973	19.1115	0.0636655		1.90701	0.235384	8.76943	17
Otu00045	Bacteroidetes	Bacteroidia_unclassified						-3.293	-0.0801658	-5.29649	-0.360558		-1.4256	-1.04136	0.203442		-0.495308	-0.856165	-30	0.797213	22.348	0.0933997	2.06169	2.96199	0.377898	13.3444	17
Otu00046	Proteobacteria	Reyranella		-0.00471107	-0.120921	-1.68088			-0.100258		-0.392596		-1.69185	-1.1319	0.0819357	0.125109				0.717049	11.2616						11
Otu00047	Bacteroidetes	Flavobacterium			-0.088322			-3.11531	-0.101502	-5.49006	-0.383935			-1.10658	0.205971	0.131274	-0.562078	-0.808302	-30	0.763615	25.5712	0.0916178	2.03538	2.29658	0.357192	12.953	18
Otu00050	Proteobacteria	Pseudorhodoferax					-1.91506	-3.14335	-0.0485261	-4.34275	-0.317654			-0.868957	0.196378	0.101382	-0.439679	-0.830841		0.710507	14.9454	0.0869223	2.14154	3.40382	0.366435	12.1524	17
Otu00051	Armatimonadetes	Fimbriimonadaceae_unclassified						-2.9256	-0.096638	-4.31634	-0.397765		-1.46304	-1.15485	0.200766	0.092964	-0.477397	-0.731361	-30	0.860964	22.2375	0.0858568	1.82896	2.62631	0.333675	12.2382	18
Otu00052	Proteobacteria	Bosea						-1.69777	-0.0614178		-0.247746			-0.761149	0.116454	0.0609309	-0.275803	-0.413196		0.58102	12.9921	0.0510916			0.192297	7.2023	13
Otu00053	Proteobacteria	Devosia		-0.00367838	-0.0839276	-1.04759		-1.63943	-0.0778989		-0.345783		-1.51236	-0.814664	0.12398	0.0841759		-0.393274		0.729909	13.3256	0.0462598			0.179287	7.11941	16
Otu00054	Proteobacteria	Niveispirillum					-2.64261	-3.77076	-0.0737804	-5.91964	-0.388556			-1.06713	0.225434	0.16137	-0.570186	-0.985858			21.6318	0.103552	2.61028	4.14071	0.429172	14.1437	16
Otu00055	Proteobacteria	Pseudoxanthomonas					-2.03558	-3.84346	-0.0829347	-6.04083	-0.376585		-1.46904	-1.06369	0.228794		-0.573227	-1.05509	-30	0.826698	24.5871	0.108746	2.77376	3.65136	0.450634	15.1004	18
Otu00057	Proteobacteria	Sphingobium		-0.00266205	-0.0691596	-0.972729		-1.47575	-0.0632254		-0.295853		-1.35958	-0.812141	0.111715	0.0685514	-0.275398	-0.359895	-26.3027	0.592648	15.0282	0.0459981			0.163582	6.31097	18
Otu00061	Bacteroidetes	Dyadobacter						-1.92761	-0.0505515		-0.294503			-0.778639	0.134474	0.0980053	-0.281121	-0.474723		0.707936	13.2868	0.0555067		1.72225	0.214065	7.82012	14
Otu00063	Verrucomicrobia	IMCC26134						-3.30662	-0.0730285	-5.16835	-0.326993		-1.35499	-0.940296	0.198024		-0.494553	-0.909633	-30	0.728409	23.5362	0.0970669	2.46563	2.80648	0.395989	13.6039	17
Otu00067	Proteobacteria	Methylophilus						-3.52009	-0.0737655	-5.46299	-0.345981		-1.25454	-0.959215	0.208093		-0.521487	-0.96829	-30	0.745971	23.6872	0.100101	2.60729	3.04142	0.416248	14.0385	17
Otu00071	Proteobacteria	Hyphomicrobium						-1.84269	-0.0524721		-0.27492			-0.733964	0.121891	0.0708676	-0.211592	-0.44484	-26.9858	0.500667	14.1642	0.0508279			0.203057	7.66306	14
Otu00079	Planctomycetes	Gemmata			-0.0772103			-1.94683	-0.0528828		-0.305497			-0.847686	0.137367	0.105679	-0.298429	-0.481005		0.672327	14.5355	0.0555232	1.24171	1.57051	0.213269	7.77278	16
Otu00080	Proteobacteria	Pseudomonas	0.500798				-2.38722	-3.7759	-0.0779589	-5.83892	-0.378616			-1.06076	0.231386	0.148444	-0.562702	-1.00216		0.727826	17.206	0.104608	2.70278	3.79914	0.447041	14.7469	18
Otu00081	Proteobacteria	Limnobacter						-3.61875	-0.0856694	-5.61763	-0.356285		-1.5268	-1.02027	0.224681		-0.538008	-0.981637			24.7818	0.106615	2.68919	3.27196	0.437209	15.0207	15
Otu00083	Verrucomicrobia	Prosthecobacter						-2.88497	-0.0527229	-4.03719	-0.291574			-0.845655	0.174404	0.0814029	-0.423567	-0.777124	-30	0.621126	19.9594	0.0825372	2.24616	2.30895	0.336409	11.2054	17
Otu00087	Proteobacteria	Hydrogenophaga						-3.60883	-0.0928863	-5.60218	-0.359662		-1.47531	-1.03663	0.229351		-0.542797	-0.992972			25.9548	0.108411	2.82272	2.95527	0.445419	15.4288	15
Otu00089	Proteobacteria	Comamonas		-0.00263575	-0.0650338	-0.936474			-0.0486689		-0.22077	-0.0751367	-1.13464	-0.59244		0.0667479				0.362444	9.07147						11
Otu00090	Proteobacteria	Delftia						-1.47897	-0.0606971	-2.87842	-0.265924			-0.832617	0.110496	0.0863173	-0.304467		-30	0.524333		0.0441409			0.162114	6.24177	13
Otu00092	Actinobacteria	Mycobacterium		-0.00280351	-0.0677683	-0.951163		-1.09544	-0.0643197		-0.236712			-0.720789		0.0696502				0.424118						4.3803	10
Otu00097	Proteobacteria	Burkholderiaceae_unclassified						-3.05084	-0.0646381	-4.64801	-0.313398		-1.26346	-0.912115	0.178934		-0.465602	-0.83293	-30	0.703533	22.636	0.0886811	2.19824	2.50068	0.355497	12.2842	17
Otu00098	Proteobacteria	Pseudacidovorax						-2.05842	-0.0480982	-2.34749	-0.264115		-1.12262	-0.663406	0.134077		-0.267087	-0.524823	-30	0.57311	16.9314	0.059538	1.45862	1.63866	0.235828	8.66875	17
Otu00099	Actinobacteria	Microbacteriaceae_unclassified		-0.00236426	-0.0623384			-1.57452	-0.0583309		-0.277186			-0.853837	0.100515	0.068812	-0.190202	-0.366934		0.59741	13.4906	0.042987			0.165061	6.4293	15
Otu00105	Spirochaetes	Leptospira						-2.72319	-0.0410365	-4.28579	-0.264324			-0.777329	0.15598		-0.397031	-0.751549	-30	0.607218	17.0756	0.0765646	1.78317	2.50639	0.319631	10.7623	16
Otu00106	Verrucomicrobia	Lacunisphaera						-2.14101	-0.0375961	-2.97781	-0.24596			-0.705328	0.137452		-0.323133	-0.554821	-30	0.534625	16.2878	0.0629737	1.48783	1.50122	0.250349	8.53317	16
Otu00109	Proteobacteria	Hyphomicrobium	-0.297591	-0.00312931	-0.0789543	-1.01132			-0.0634805		-0.288254		-1.11696	-0.883828	0.074035	0.0842178				0.522267	10.7925					4.05496	13
Otu00110	Bacteroidetes	Pelobium						-2.43986		-3.778	-0.230368	0.112473		-0.622002	0.150427		-0.353596	-0.659463	-30	0.534619	17.6203	0.0694835	2.37649	2.98924	0.281071	9.02396	16
Otu00112	Proteobacteria	Pseudoxanthomonas						-2.98732	-0.0502992	-4.60272	-0.293337			-0.835389	0.187708	0.0752121	-0.437446	-0.826319	-30	0.655763	18.7371	0.0869928	2.22946	2.33729	0.361524	11.7234	17
Otu00113	Bacteroidetes	Arcicella						-2.83837		-4.47936	-0.272986			-0.780858	0.167764		-0.413426	-0.80443	-30	0.648619	17.9341	0.0807014	2.00344	2.6472	0.334119	10.8314	15
Otu00115	Bacteroidetes	Emticicia						-2.75139		-4.29222	-0.276722			-0.785505	0.160654		-0.410279	-0.754025	-30	0.639407	18.7577	0.0779111	1.91542	2.62322	0.315483	10.4867	15
Otu00116	Proteobacteria	Pseudomonas						-1.97406		-2.9554	-0.142599				0.133169		-0.238317	-0.614284	-32.6737	0.321898	15.4884	0.0603312	2.22554	1.93268	0.257665	8.01722	14
Otu00117	Proteobacteria	Devosia						-2.44779		-3.76894	-0.235323			-0.654571	0.142286		-0.355884	-0.686166	-30	0.539799	17.2559	0.0690658	1.79667	2.5067	0.282059	9.26438	15
Otu00118	Proteobacteria	Rhizobiaceae_unclassified	-0.369127	-0.00318434	-0.0801458	-1.06724	1.68765		-0.0513564		-0.213423		-0.942233	-0.464233		0.0801388				0.376892							11
Otu00122	Proteobacteria	Sphingobium						-1.94244		-2.33547	-0.207176			-0.552905	0.121224		-0.260976	-0.514009	-26.2536	0.504793	13.1227	0.0564376	1.39057	1.47814	0.227615	7.72909	15
Otu00123	Bacteroidetes	OPB56_ge	-0.395678	-0.00417083	-0.103443	-1.39068			-0.0787838		-0.320772	-0.0848325	-1.48358	-0.922862		0.106364				0.552416							11
Otu00124	Bacteroidetes	Ferruginibacter						-2.30868	-0.0597896	-3.15963	-0.297481		-1.10047	-0.880845	0.143781		-0.347057	-0.585911	-30	0.636625	19.4398	0.067112	1.4912	1.60784	0.261059	9.5229	17
Otu00125	Proteobacteria	Burkholderiaceae_unclassified						-2.61762		-4.05723	-0.257298	0.09736		-0.714412	0.169672	0.0652437	-0.382819	-0.717648	-30	0.587071	18.4124	0.0761553	2.2348	2.18961	0.318022	10.096	17
Otu00127	Proteobacteria	Kaistia		-0.00256643	-0.0606222	-0.847739			-0.049081		-0.220913	-0.0833135	-1.29864	-0.578392		0.0560114				0.418247	9.4985						11
Otu00128	Proteobacteria	Allorhizobium-Neorhizobium-Pararhizobium-Rhizobium						-1.56249		-2.52505	-0.152406			-0.452636	0.0933387		-0.227308	-0.43651	-28.1251	0.365561	11.6991	0.0447009	1.21212	1.69846	0.185212	6.16936	15
Otu00132	Proteobacteria	Burkholderiaceae_unclassified						-2.91716		-4.58192	-0.285658	0.124255		-0.778794	0.179051	0.0951518	-0.433787	-0.78656		0.625685	19.7824	0.0821957	2.44978	3.43284	0.331472	10.6221	16
Otu00133	Bacteroidetes	env.OPS_17_ge						-1.48756			-0.164697			-0.485556	0.0929166		-0.224857	-0.39965	-31.7224	0.3724	12.8773	0.0436928	1.19342	1.64515	0.175993	6.03984	14
Otu00135	Proteobacteria	Sphingomonas						-2.80098	-0.0455413	-4.36592	-0.273703			-0.794007	0.16128		-0.410124	-0.779649	-30	0.618481	18.8808	0.0792453	2.04825	2.16535	0.329651	10.9606	16
Otu00137	Proteobacteria	Tahibacter						-1.51632	-0.0424655		-0.264461			-0.763826	0.116147	0.0801448	-0.255274	-0.377651	-30	0.545596	10.3695	0.0466784			0.173284	6.42454	14
Otu00138	Bacteroidetes	Spirosoma		-0.00286309	-0.0723705	-0.912738		-1.12162	-0.0557937		-0.271906		-1.12981	-0.751499	0.0786826	0.0745463			-26.3945	0.524325	13.9602	0.0318486			0.11752	4.81257	16
Otu00139	Gemmatimonadetes	Gemmatimonas						-2.75827	-0.0424747	-4.24689	-0.269121			-0.775564	0.167343		-0.398628	-0.757592	-30	0.608662	15.9768	0.0785027	1.89781	2.35967	0.330193	10.9668	16
Otu00142	Bacteroidetes	Nubsella						-2.24857	-0.0444541	-2.9132	-0.248702			-0.729486	0.138961		-0.298491	-0.576894	-33.2811	0.520623	16.5663	0.0645018	1.59568		0.261577	8.98407	15
Otu00144	Proteobacteria	Bdellovibrio	-0.301809	-0.00300677	-0.0754405	-1.06256			-0.055208		-0.234022	-0.0821726	-1.33863	-0.753789		0.07314				0.384943	8.16813						12
Otu00145	Bacteroidetes	Taibaiella	-0.327947	-0.00309185	-0.07969	-1.12663			-0.0541196		-0.236701		-1.1801	-0.688337		0.082819				0.388257							10
Otu00147	Proteobacteria	Variovorax						-1.20408			-0.146168			-0.470333	0.0758286		-0.160431	-0.300763		0.378889	7.79768	0.0359269		1.15835	0.142153	5.0537	12
Otu00150	Proteobacteria	Bdellovibrio	-0.258581	-0.00215537	-0.0535876	-0.734945	1.01346		-0.0329732		-0.134228			-0.278257		0.0527238				0.260111							10
Otu00152	Bacteroidetes	Spirosomaceae_unclassified						-1.34662			-0.210249	-0.103486	-1.45575	-0.461874	0.0814995				-30	0.32839	15.1894	0.0359802			0.138949	5.54348	12
Otu00155	Proteobacteria	Burkholderiaceae_unclassified						-2.3682		-3.781	-0.229238			-0.688799	0.130629		-0.346282	-0.659705	-30	0.532178	15.6139	0.0661784	1.48784	2.19546	0.273496	9.21679	15
Otu00158	Bacteroidetes	Flavobacterium						-1.98592		-2.97781	-0.201808			-0.608176	0.113876		-0.278834	-0.549695	-30	0.505496	11.2525	0.0555529		2.20399	0.2258	7.75619	14
Otu00160	Bacteroidetes	Flectobacillus						-1.91578		-2.75408	-0.182245			-0.525578	0.109641		-0.258322	-0.507134	-28.4277	0.390082	13.0637	0.0533633	1.38756		0.219262	7.18756	14
Otu00162	Bacteroidetes	Flavobacterium						-2.26387		-3.51768	-0.209484			-0.59649	0.143972		-0.31684	-0.64679	-30	0.531254	13.4682	0.066098	1.59695	2.50178	0.272621	8.783	15
Otu00163	Proteobacteria	Rhizobiaceae_unclassified						-1.9433		-3.1743	-0.175374			-0.513812	0.111237		-0.287463	-0.546329	-30	0.428149	14.2473	0.0551204	1.61042	2.18262	0.228287	7.46095	15
Otu00166	Proteobacteria	Hydrogenophaga						-2.17546		-3.33122	-0.200338			-0.576987	0.138987		-0.297868	-0.612075	-30	0.527605	10.2729	0.0631218	1.32935	2.5871	0.259792	8.48909	15
Otu00167	Proteobacteria	Stenotrophomonas		-0.00236781	-0.060145	-0.872988			-0.0458889		-0.205596		-1.07292	-0.59587		0.0581755				0.372534							9
Otu00168	Proteobacteria	Pseudomonas						-2.5138		-3.60256	-0.240122			-0.69746	0.153607		-0.351013	-0.68545	-30	0.553646	16.0347	0.0726969	1.91032	1.79609	0.300356	9.687	15
Otu00181	Proteobacteria	Sphingobium						-1.02559	-0.0331544		-0.19476	-0.0678783	-1.21104	-0.554449	0.0631213				-24.2247	0.365622	11.1832	0.0294435				4.29004	12
Otu00183	Bacteroidetes	Dyadobacter						-1.57786			-0.167636			-0.443488	0.10928		-0.20048	-0.435254		0.40738	10.9379	0.0468196	1.27496	1.80003	0.194909	6.53388	13
Otu00185	Proteobacteria	Burkholderiaceae_unclassified						-2.05799	-0.0448189	-2.41755	-0.247135			-0.704045	0.122768		-0.272418	-0.52826		0.515677	15.7279	0.0574653	1.38123		0.232446	8.336	14
Otu00189	Proteobacteria	Bdellovibrio						-1.83742		-2.5446	-0.193402			-0.589515	0.109404		-0.26156	-0.513621	-30	0.460332	10.8606	0.0521927		1.90924	0.20904	7.20014	14
Otu00191	Actinobacteria	Paenarthrobacter		-0.00253989	-0.0670093	-0.952037			-0.0455685		-0.217039			-0.583974		0.076385				0.428467							8
Otu00192	Proteobacteria	Legionella		-0.00211674	-0.0548205	-0.789831			-0.0374129		-0.170563			-0.445366		0.0610905				0.330477							8
Otu00194	Planctomycetes	SH-PL14						-2.5738	-0.0401255	-3.84016	-0.250846			-0.71616	0.159415		-0.366066	-0.706526	-30	0.549635	17.0291	0.074468	1.98168	1.61495	0.310448	10.1975	16
Otu00195	Proteobacteria	Aminobacter						-2.20794		-3.47452	-0.212373			-0.635504	0.125446		-0.315773	-0.620273	-30	0.503198	13.9833	0.0620863	1.40494	1.90584	0.256521	8.50905	15
Otu00201	Planctomycetes	Tepidisphaeraceae_ge						-2.62608	-0.0458047	-3.94729	-0.259859			-0.74179	0.159672		-0.380133	-0.724696	-30	0.560845	18.0854	0.0756948	2.0535	1.59439	0.316729	10.5936	16
Otu00202	Proteobacteria	Brevundimonas						-2.38231		-3.65183	-0.224907			-0.64016	0.148752		-0.336204	-0.666129	-30	0.531652	15.2614	0.0692387	1.78101	2.04559	0.286358	9.20703	15
Otu00204	Planctomycetes	Schlesneria						-1.17058			-0.167821		-0.975211	-0.522179	0.0585313			-0.284988	-24.6796	0.339628	11.2652	0.0303197			0.118756	4.54744	12
Otu00205	Proteobacteria	Caulobacteraceae_unclassified		-0.00200548	-0.0506113	-0.748878			-0.0390173		-0.183839	-0.0757864	-1.14535	-0.613038		0.0511633			-22.8457	0.316929	7.56201						12
Otu00208	Proteobacteria	Roseateles						-1.25015			-0.102097				0.0870555			-0.360756		0.272674	8.72124	0.0381555	1.22421	1.50736	0.163994	5.27592	11
Otu00215	Proteobacteria	Mesorhizobium						-1.90969		-2.90468	-0.195522			-0.559632	0.110599		-0.279579	-0.532958	-30	0.438656	13.138	0.0535407	1.05977	1.73667	0.216653	7.35806	15
Otu00216	Proteobacteria	Brevundimonas						-1.38413		-2.27275	-0.126444			-0.382748	0.0773234		-0.19601	-0.409501	-29.2584	0.322716	9.80463	0.0389892	0.900985	1.61845	0.159992	5.3209	15
Otu00220	Proteobacteria	Methylobacterium	-0.228774	-0.0019639	-0.0503122	-0.713803			-0.0357266		-0.158131			-0.484028		0.0506507				0.28197							9
Otu00221	Proteobacteria	Sphingopyxis						-0.779128			-0.136708			-0.39466	0.0600509					0.277658	7.0357	0.0246098			0.0916677	3.44933	9
Otu00225	Bacteroidetes	Terrimonas						-1.34573			-0.174057			-0.486263	0.0954939			-0.365187		0.446008		0.0405315			0.156565	5.57388	9
Otu00226	Bacteroidetes	Arsenicibacter						-1.5108			-0.189303			-0.58108	0.0822859		-0.205985	-0.368827	-28.6916	0.373216	13.3091	0.0416526			0.161806	5.87959	12
Otu00228	Spirochaetes	Leptospira						-1.82651		-2.85894	-0.1713			-0.514459	0.106731		-0.253549	-0.522409	-33.9362	0.432393	11.1532	0.052221	1.12777	1.68247	0.212438	6.94791	15
Otu00230	Planctomycetes	Schlesneria						-1.0334			-0.145892			-0.443759	0.0693785			-0.255003		0.309717	8.71244	0.0307345			0.121492	4.38023	10
Otu00237	Bacteroidetes	Flavobacterium						-1.67796		-2.27905	-0.167408			-0.475591	0.113467		-0.239737	-0.454107	-29.988	0.399925	12.5047	0.0505468	1.4532	1.69264	0.207601	6.82524	15
Otu00243	Proteobacteria	Hirschia						-1.5879		-2.05284	-0.178014			-0.536714	0.0924814		-0.220242	-0.417887	-27.1833	0.388517	11.4007	0.0447516			0.178035	6.08565	13
Otu00247	Proteobacteria	Hydrogenophaga						-1.12095							0.0796129			-0.331172		0.227904	9.48552	0.0340641	1.41216	1.79356	0.155017	5.08705	10
Otu00254	Bacteroidetes	Pedobacter						-1.42014			-0.146989			-0.413445	0.0993315		-0.197081	-0.397244	-27.5851	0.369556	10.2836	0.0433567	1.10791	1.76709	0.177708	5.97329	14
Otu00256	Proteobacteria	Reyranella	-0.274419	-0.00236959	-0.0611295	-0.858245	1.0818		-0.0377874		-0.137692			-0.343414		0.0593581											9
Otu00258	Bacteroidetes	Taibaiella						-1.79033		-2.81504	-0.16023			-0.456373	0.109759		-0.251276	-0.512822	-33.6196	0.404036	12.5984	0.0517609	1.45063	2.20379	0.215452	7.0368	15
Otu00261	Proteobacteria	Anaeromyxobacter	-0.272826	-0.00230989	-0.0584231	-0.836544			-0.0422245		-0.153303	-0.0609376	-0.766258	-0.500137		0.0596552				0.253893							11
Otu00262	Bacteroidetes	Flavobacterium						-2.12131		-3.05292	-0.201999			-0.579036	0.137103		-0.284688	-0.578308	-30	0.46398	10.8114	0.0621853	1.40022	1.48618	0.257372	8.49827	15
Otu00265	Proteobacteria	uncultured_ge						-1.50412		-2.26052	-0.137317			-0.414023	0.0910457		-0.196743	-0.434315	-27.183	0.378171	7.82485	0.0442895		1.33444	0.174854	5.67812	14
Otu00268	Proteobacteria	Rhizobiaceae_unclassified						-1.36878			-0.176767		-0.877886	-0.560622	0.0702556		-0.176303	-0.348353	-24.8854	0.367936	10.4788	0.0364503			0.141081	5.17355	13
Otu00273	Proteobacteria	Phaselicystis						-1.06855			-0.103169			-0.317665	0.0612398			-0.288826		0.242142	7.5489	0.0301445			0.121225	4.04258	10
Otu00274	Bacteroidetes	uncultured						-1.60266		-2.53142	-0.149955			-0.471114			-0.224395					0.0449457		1.83874	0.180916	6.19581	9
Otu00277	Bacteroidetes	Fibrella						-1.46277		-2.26303	-0.16363	-0.0832963	-1.29774	-0.542268			-0.235544	-0.390984	-30	0.341006	12.5016	0.0383098		1.37806	0.148275	5.483	15
Otu00279	Proteobacteria	Burkholderiaceae_unclassified						-0.817034			-0.130426			-0.405433	0.0540352					0.286238	7.06481	0.0248232			0.0930847	3.51416	9
Otu00282	Verrucomicrobia	Luteolibacter						-1.81851		-2.70294	-0.160621	0.078515		-0.427728	0.11933		-0.249369	-0.501283	-29.4753	0.382748	13.7969	0.0532451	1.93563	1.95227	0.225237	7.23332	16
Otu00283	Proteobacteria	Pelagibacterium						-1.72143		-2.4803	-0.163316			-0.471635	0.0943756		-0.234969	-0.449031	-25.6218	0.333914	12.6832	0.0469324	1.30843		0.193246	6.36299	14
Otu00284	Proteobacteria	Devosia						-1.96832		-2.94865	-0.182842			-0.537677	0.124028		-0.263213	-0.556882	-30	0.478624	9.38455	0.0579562	1.14741	1.75004	0.235824	7.70182	15
Otu00285	Bacteroidetes	Balneolaceae_unclassified						-1.80142		-2.67778	-0.174719			-0.520356	0.0968069		-0.251089	-0.480824	-29.728	0.370505	12.6943	0.0493869	1.18053		0.202003	6.76011	14
Otu00289	Proteobacteria	Pseudomonas						-1.20999		-1.99951	-0.110815			-0.344195	0.0675983		-0.17625	-0.356976	-24.5362	0.275705	9.17656	0.033946	0.874128	1.45839	0.141667	4.73126	15
Otu00290	Proteobacteria	Pseudomonas						-1.70387		-2.37099	-0.152039			-0.423429	0.111921		-0.215537	-0.464604	-25.0893	0.370253	10.0542	0.0506022	1.27195	1.30474	0.206733	6.6075	15
Otu00297	Proteobacteria	Aeromonas						-1.28223			-0.107692				0.0831922			-0.33328		0.25347	7.91396	0.037374	1.03286		0.153672	4.85792	10
Otu00298	Bacteroidetes	Flavobacterium						-2.07634		-3.12917	-0.191649			-0.56655	0.131847		-0.277304	-0.579628	-30	0.538384		0.0599624		2.40876	0.248361	8.25227	13
Otu00299	Proteobacteria	Acinetobacter						-0.976166			-0.133221			-0.360633	0.0541606					0.303677		0.0252727			0.0982629	3.59973	8
Otu00303	Bacteroidetes	NS9_marine_group_ge						-1.49918		-2.22163	-0.133768			-0.397402	0.0952027		-0.192366	-0.438255	-27.1964	0.388323	6.94133	0.0451664		1.47065	0.179181	5.82981	14
Otu00306	Bacteroidetes	Nubsella						-1.91882		-2.93288	-0.169796	0.0880444		-0.453086	0.123445		-0.26903	-0.530793	-30	0.414683	14.4584	0.0557398	2.02429	2.54997	0.232738	7.51225	16
Otu00309	Actinobacteria	Microbacterium						-1.50764		-1.92908	-0.13954			-0.373961	0.0853246		-0.168601	-0.397796	-22.1301	0.276356	10.7282	0.040245	1.08145		0.16782	5.5564	14
Otu00314	Bacteroidetes	Flavihumibacter					1.45491	-1.89535			-0.188005			-0.511548	0.12269		-0.246723	-0.486151		0.371391	14.4019	0.0551561	1.69099		0.226708	7.51539	13
Otu00316	Bacteria_unclassified	Bacteria_unclassified						-1.28559			-0.114492				0.0730677			-0.288206			8.76968	0.0343014			0.138673	4.41698	8
Otu00318	Proteobacteria	Novosphingobium						-1.35641		-2.14936	-0.136295			-0.439721	0.0733002		-0.182511	-0.397038	-30.096	0.364459	8.2439	0.038274		1.43348	0.15045	5.1451	14
Otu00322	Proteobacteria	Stenotrophomonas						-1.14089							0.0729447			-0.299703			7.65123	0.033346	0.947771		0.138055	4.36192	8
Otu00324	Proteobacteria	Brevundimonas						-1.26083		-2.00223	-0.109128			-0.322664	0.0816411		-0.170406	-0.388291	-24.6451	0.320309	8.21954	0.0383812	0.948085	1.64151	0.158487	5.18378	15
Otu00328	Bacteroidetes	Siphonobacter						-1.21847			-0.108649			-0.320572	0.0829921			-0.37171	-23.7754	0.348033		0.0384091		1.49958	0.151365	5.00767	11
Otu00332	Planctomycetes	Gemmata						-1.33354			-0.163553			-0.483166	0.0829323					0.319906	10.5367	0.0379088			0.146206	5.10156	9
Otu00334	Actinobacteria	Aeromicrobium						-0.959898							0.0652921			-0.271006		0.201662	7.02346	0.0284717		1.02199	0.120705	3.95672	9
Otu00336	Proteobacteria	Acidovorax						-1.67862		-2.46167	-0.144245			-0.398621	0.105988		-0.230255	-0.449083	-21.9204	0.335144	12.1052	0.0485481	1.67747	1.41679	0.204965	6.54	15
Otu00337	Verrucomicrobia	Luteolibacter						-1.90254		-2.95697	-0.169152			-0.46061	0.117947		-0.269948	-0.53024	-30	0.412942	14.465	0.0548191	1.88961	2.54681	0.228263	7.42617	15
Otu00339	Planctomycetes	SH-PL14						-1.62546		-2.35209	-0.154512			-0.447408	0.0839091		-0.223598	-0.428877	-25.9545	0.300453	12.3653	0.0431427	1.11575		0.177752	5.93396	14
Otu00344	Bacteroidetes	Sediminibacterium						-0.901815			-0.118618			-0.323174	0.0607713					0.277346		0.0266651			0.103571	3.65007	8
Otu00345	Bacteroidetes	Chryseobacterium						-1.49405			-0.134983			-0.390553	0.0920871		-0.185622	-0.405337	-22.7909	0.335023	7.65443	0.0435945			0.17393	5.66294	12
Otu00354	Proteobacteria	Legionella						-1.4575			-0.132451			-0.393692	0.0963351			-0.428146	-26.1736	0.411058		0.0444322		1.65936	0.175919	5.84272	11
Otu00357	Actinobacteria	Nocardioides						-1.07867							0.0769635			-0.327907		0.270601	7.07556	0.0339203	0.983971	1.49311	0.143936	4.72947	10
Otu00363	Chlamydiae	Candidatus_Protochlamydia							-0.0305384		-0.136757			-0.430986		0.0442858				0.241075							5
Otu00365	Bacteroidetes	uncultured						-1.73095		-2.56247	-0.15545			-0.465927	0.11194		-0.22259	-0.495062	-30	0.465116		0.0513347		2.02382	0.208092	6.9112	13
Otu00370	Proteobacteria	uncultured_ge									-0.106804			-0.307689						0.214098							3
Otu00371	Planctomycetes	SM1A02						-1.28642			-0.120436			-0.372906	0.0685553		-0.170921	-0.350632	-22.6114	0.288082	7.79907	0.0354889			0.138792	4.58591	12
Otu00372	Planctomycetes	Gemmata						-1.35952			-0.150388			-0.439922	0.0785256			-0.328585		0.310099	9.4378	0.0372983			0.147601	5.06218	10
Otu00373	Proteobacteria	Azohydromonas						-1.26802			-0.134162			-0.380355	0.0824816		-0.165529	-0.365232		0.335433	9.11984	0.0374366	0.944403	1.56612	0.15587	5.29859	13
Otu00390	Chloroflexi	JG30-KF-CM45_ge						-1.00758							0.0529716			-0.28605		0.232451	6.71379	0.0278733			0.10956	3.65954	8
Otu00395	Proteobacteria	Duganella						-1.39107			-0.131363			-0.383379	0.071296		-0.179865	-0.336998		0.23981	10.1073	0.0362704			0.146732	4.82129	11
Otu00396	Armatimonadetes	Fimbriimonadaceae_ge						-1.3381			-0.115592			-0.320445	0.0841205		-0.165416	-0.357716		0.271728	8.75424	0.0385842	1.07037	1.08382	0.159658	5.09274	13
Otu00416	Actinobacteria	Agromyces						-1.12326			-0.102688			-0.30554	0.0575543			-0.2744		0.205328	7.46273	0.0293617			0.11544	3.744	10
Otu00419	Actinobacteria	Micromonospora						-1.40002		-2.43842	-0.141471	-0.0808896	-1.30266	-0.478711			-0.225653	-0.391159	-30	0.304904	11.3918	0.0348208		1.54556	0.138189	5.04264	15
Otu00420	Bacteroidetes	Parasegetibacter						-0.765961			-0.120079			-0.367863						0.282606		0.0225119				2.98952	6
Otu00432	Proteobacteria	Rhizobiaceae_unclassified						-1.07513							0.0701864			-0.302781		0.238758	8.6147	0.0318979	1.08078	1.38559	0.138948	4.61925	10
Otu00441	Proteobacteria	Rhizobiaceae_unclassified						-0.971928							0.0559826			-0.280033		0.23732		0.0282429			0.109476	3.59424	7
Otu00448	Proteobacteria	Gammaproteobacteria_unclassified						-1.31735			-0.111027				0.0820409						8.59708	0.0364253	1.10053		0.147625	4.64148	8
Otu00460	Bacteroidetes	Sphingobacterium						-1.08671			-0.0968235				0.0691821			-0.334611	-22.3974	0.298491	6.21655	0.0331539		1.38319	0.133389	4.45804	11
Otu00474	Proteobacteria	Pseudorhodoplanes						-1.0722			-0.0961654			-0.291375	0.0602953			-0.299706		0.226631	7.84781	0.0297606		1.05984	0.123152	4.0637	11
Otu00475	Proteobacteria	Asticcacaulis						-1.29876		-1.97321	-0.12678			-0.402036	0.0603007		-0.184495	-0.339495	-23.3203	0.256853	9.54031	0.0333626			0.132931	4.47363	13
Otu00485	Proteobacteria	Aquimonas						-1.24716							0.0871928			-0.360823		0.256598	10.2327	0.0376378	1.50769	1.886	0.167013	5.45779	10
Otu00494	Bacteroidetes	37-13_ge						-1.0116			-0.102871			-0.311748	0.0684733			-0.315955		0.348932		0.0328043			0.119939	4.0756	9
Otu00498	Verrucomicrobia	Luteolibacter						-1.2805			-0.107944				0.0781776						7.85028	0.0346579	0.98753		0.139473	4.30498	8
Otu00533	Planctomycetes	Planctomicrobium						-1.01731			-0.105655	-0.0572515	-1.04025	-0.370525			-0.168456	-0.2862	-24.1404	0.215193	8.88399	0.0236864				3.39604	12

## Sheet: Summary Hyd Urine
			Log2 Fold Change
OTU	Phylum	Genus	Leaf Number	Leaf Area	FW	DW	DM Content	Total N%	NO3	NH4	PO4	K	Ca	Mg	Na	Cl	SO4	SPAD	Chlor ab	TAC	TPC	Malate	Tartrate	Oxalate	Citrate	Isocitrate	# Occurences
Otu00403	Chloroflexi	JG30-KF-CM45_ge	-0.20639	-0.00172834	-0.0437976	-0.607538	0.957185		-0.0272882		-0.0994578					0.0431057											8
Otu00437	Proteobacteria	Bdellovibrio	-0.331858	-0.00239546	-0.0613693	-0.875311	0.965532		-0.0376011	1.58772		-0.0490767		-0.308075		0.0528795							-1.14238	-1.33303			12
Otu00359	Proteobacteria	Xanthobacter	-0.247616	-0.00203257	-0.0508355	-0.698791	1.00834		-0.0355339		-0.127807	-0.0465897	-0.727156	-0.369457		0.0507366											11
Otu00150	Proteobacteria	Bdellovibrio	-0.258581	-0.00215537	-0.0535876	-0.734945	1.01346		-0.0329732		-0.134228			-0.278257		0.0527238				0.260111							10
Otu00256	Proteobacteria	Reyranella	-0.274419	-0.00236959	-0.0611295	-0.858245	1.0818		-0.0377874		-0.137692			-0.343414		0.0593581											9
Otu00016	Proteobacteria	Azospirillum	-0.319912	-0.00219716	-0.0534734	-0.740806	1.11021		-0.0426156		-0.109508			-0.374764		0.049748											9
Otu00295	Bacteroidetes	Terrimonas	-0.32863	-0.00267058	-0.0660388	-0.926107	1.16034		-0.0446108		-0.151724	-0.0644059	-1.02155	-0.437038		0.0608045											11
Otu00421	Proteobacteria	Zoogloea	-0.374359	-0.00277348	-0.0706256	-1.00557	1.17527	1.46291	-0.0446024	2.31163		-0.0658632	-0.88616	-0.34815		0.0651509	0.152231	0.43193				-0.03712	-1.53506	-1.90076	-0.180136	-5.09504	19
Otu00355	Proteobacteria	Pigmentiphaga	-0.342014	-0.00272471	-0.0677762	-0.960881	1.21354		-0.0440833	1.74522	-0.117901	-0.0691379	-0.958552	-0.355347		0.0652293	0.144365						-1.14211	-1.30932	-0.110261		16
Otu00026	Proteobacteria	Cupriavidus	-0.373944	-0.00307727	-0.0749947	-1.03961	1.25479		-0.0484419		-0.161635	-0.0675953	-0.804775	-0.433001		0.0691503				0.246782							12
Otu00347	Proteobacteria	Alicycliphilus	-0.344873	-0.00280031	-0.0705873	-0.999305	1.27768		-0.0458753	1.99389	-0.121136	-0.0642645	-0.989602	-0.371069		0.0684894							-1.15881	-1.35515	-0.114516		15
Otu00223	Proteobacteria	uncultured	-0.302573	-0.00243523	-0.061279	-0.854879	1.32933	0.943898	-0.040534	1.62928		-0.0550949				0.0617657	0.190511	0.330181				-0.0343031	-1.00113	-1.60241	-0.139092		16
Otu00048	Firmicutes	uncultured	-0.320098	-0.00255103	-0.0640324	-0.898224	1.3644	1.03887	-0.0414217	1.9971						0.0624635	0.184063	0.340087	17.9707			-0.0338896	-1.13016	-1.67569	-0.144112		16
Otu00392	Proteobacteria	Burkholderiaceae_unclassified	-0.37008	-0.00273	-0.0682987	-0.959955	1.42413	1.24654	-0.0435739	2.06251		-0.0624658			-0.0697697	0.0653139	0.192972	0.400013				-0.0392236	-1.2927	-1.85984	-0.170845	-4.71542	18
Otu00307	Proteobacteria	Eoetvoesia	-0.414083	-0.00310735	-0.0786319	-1.11295	1.47219	1.21867	-0.0507002	2.11002	-0.128953	-0.0694417	-0.885814	-0.395954	-0.0618656	0.0713728	0.171599	0.386548				-0.0354537	-1.55431	-1.91741	-0.165497	-4.36279	21
Otu00511	Proteobacteria	Burkholderiaceae_unclassified	-0.250679	-0.00224023	-0.0552736	-0.759934	1.58093		-0.0364831	2.66852						0.0604025	0.192565		31.2027					-1.42886			11
Otu00249	Proteobacteria	Xanthobacteraceae_unclassified	-0.385399	-0.00306228	-0.0763107	-1.05485	1.62109		-0.0518352		-0.166863	-0.0643335	-0.868388	-0.433273		0.0748901	0.149878			0.224428				-1.39495			14
Otu00380	Proteobacteria	Burkholderia-Caballeronia-Paraburkholderia	-0.392404	-0.00300282	-0.0749648	-1.05354	1.6252	1.09626	-0.0481237	1.80811	-0.112891	-0.0890166	-0.852226	-0.325676	-0.0785563	0.0755609	0.24403	0.390295				-0.0414118	-1.24688	-1.92437	-0.166614		20
Otu00118	Proteobacteria	Rhizobiaceae_unclassified	-0.369127	-0.00318434	-0.0801458	-1.06724	1.68765		-0.0513564		-0.213423		-0.942233	-0.464233		0.0801388				0.376892							11
Otu00013	Proteobacteria	Herbaspirillum	-0.408646	-0.0026838	-0.0620091	-0.872463	1.70903	3.15129	-0.0385556	3.17376					-0.185669	0.0619439	0.320933	0.753781	22.6117		-18.0297	-0.0874899	-1.79162	-2.57483	-0.376114	-12.085	19
Otu00072	Proteobacteria	Rhodanobacter	-0.447828	-0.00332545			1.74369	3.08998		6.17424		-0.0952999	-1.23821		-0.143202		0.576086	0.716061			-18.5688	-0.0904308	-1.41996	-2.04136	-0.340392	-11.6703	16
Otu00154	Proteobacteria	Allorhizobium-Neorhizobium-Pararhizobium-Rhizobium	-0.480653	-0.0033603	-0.084566	-1.18974	1.87337		-0.0627337		-0.170068	-0.0828742		-0.581011		0.0834316	0.193361			0.315741				-1.4542			13
Otu00082	Proteobacteria	Hyphomicrobium	-0.501839	-0.00366592	-0.0908583	-1.27853	2.09476	1.32154	-0.0594619	2.7974	-0.17144	-0.0706511	-0.941795	-0.45476	-0.0795931	0.0894556	0.254904	0.384875	22.9157			-0.0379521	-1.44355	-1.80412	-0.161434	-4.66215	22
Otu00235	FBP	FBP_ge	-0.526458	-0.00417576	-0.105321	-1.48687	2.18257	1.29611	-0.0674924	2.95137	-0.211259		-1.16786	-0.496523		0.101298	0.252617	0.39596	27.8072			-0.0391536	-1.48441	-1.89123	-0.161324		19
Otu00245	Proteobacteria	Acetobacteraceae_unclassified	-0.518146	-0.0037761	-0.0951314	-1.3448	2.22449	1.79497	-0.0612128	3.4334	-0.161205				-0.102205	0.0910995	0.3223	0.56064	30		-13.6572	-0.0547911	-1.652	-2.60558	-0.228842	-6.64312	20
Otu00172	Proteobacteria	uncultured	-0.537981	-0.00383946	-0.091885	-1.28763	2.2698	2.04698	-0.0544898	3.51505	-0.173664				-0.118558	0.0889214	0.376416	0.60287	30		-15.284	-0.0623722	-1.77799	-2.5545	-0.257787	-7.69306	20
Otu00076	Proteobacteria	Massilia	-0.547552	-0.00361404	-0.0913444	-1.28388	2.51071	3.31776	-0.0716914	4.02606	-0.166353	-0.095339		-0.674398	-0.207448	0.0946107	0.340413	0.952075	30		-21.0827	-0.0929697	-2.35178	-3.67053	-0.402592	-13.0257	22
Otu00213	Acidobacteria	Edaphobacter	-0.584731	-0.0044108	-0.110831	-1.5527	2.57218	1.99301	-0.0707207	3.44761	-0.193679	-0.0719664	-1.05309	-0.453679	-0.126632	0.106003	0.357607	0.652594	32.5976		-11.5179	-0.0671248	-1.95032	-3.05601	-0.273285	-7.70256	23
Otu00169	Patescibacteria	JGI_0000069-P22_ge	-0.582665	-0.00471083	-0.119492	-1.67317	2.62286		-0.0781072	3.19583	-0.264301	-0.109853	-1.37223	-0.726053		0.125394	0.289432		30	0.36365			-1.86093	-2.08238	-0.152356		18
Otu00049	Proteobacteria	Pseudomonas	-0.593881	-0.00390409	-0.10766	-1.45579	2.7422	1.52258	-0.0864488	2.84992	-0.151497			-0.933415		0.0958097											11
Otu00021	Proteobacteria	Burkholderia-Caballeronia-Paraburkholderia	-0.741731	-0.004362	-0.112118	-1.58109	2.99838	4.60867	-0.103614	4.27282	-0.210976			-1.11671	-0.306944	0.11329	0.399886	1.37632		0.420332	-29.5785	-0.131258	-3.26935	-5.27633	-0.568656	-18.171	21
Otu00193	Proteobacteria	Burkholderiaceae_unclassified	-0.676703	-0.00518474	-0.130524	-1.84251			-0.0855326	4.32263		-0.120456	-1.67477	-0.713287		0.126668							-2.60325	-3.33086			12
Otu00046	Proteobacteria	Reyranella		-0.00471107	-0.120921	-1.68088			-0.100258		-0.392596		-1.69185	-1.1319	0.0819357	0.125109				0.717049	11.2616						11
Otu00123	Bacteroidetes	OPB56_ge	-0.395678	-0.00417083	-0.103443	-1.39068			-0.0787838		-0.320772	-0.0848325	-1.48358	-0.922862		0.106364				0.552416							11
Otu00140	Planctomycetes	Isosphaeraceae_unclassified	-0.541992	-0.00372445	-0.093227	-1.3618			-0.0662467		-0.236354			-0.616731		0.103207				0.378453							9
Otu00041	Proteobacteria	Aminobacter		-0.00362366	-0.0935857	-1.29453		-1.11668	-0.0800041		-0.330924		-1.52079	-0.960021	0.087384	0.0973718				0.634583	11.4401	0.0333429				4.89752	14
Otu00145	Bacteroidetes	Taibaiella	-0.327947	-0.00309185	-0.07969	-1.12663			-0.0541196		-0.236701		-1.1801	-0.688337		0.082819				0.388257							10
Otu00070	Proteobacteria	Thermomonas	-0.495552	-0.00351672	-0.0755528	-1.06782			-0.0468949		-0.157474					0.0757442					-12.9153						8
Otu00144	Proteobacteria	Bdellovibrio	-0.301809	-0.00300677	-0.0754405	-1.06256			-0.055208		-0.234022	-0.0821726	-1.33863	-0.753789		0.07314				0.384943	8.16813						12
Otu00053	Proteobacteria	Devosia		-0.00367838	-0.0839276	-1.04759		-1.63943	-0.0778989		-0.345783		-1.51236	-0.814664	0.12398	0.0841759		-0.393274		0.729909	13.3256	0.0462598			0.179287	7.11941	16
Otu00109	Proteobacteria	Hyphomicrobium	-0.297591	-0.00312931	-0.0789543	-1.01132			-0.0634805		-0.288254		-1.11696	-0.883828	0.074035	0.0842178				0.522267	10.7925					4.05496	13
Otu00057	Proteobacteria	Sphingobium		-0.00266205	-0.0691596	-0.972729		-1.47575	-0.0632254		-0.295853		-1.35958	-0.812141	0.111715	0.0685514	-0.275398	-0.359895	-26.3027	0.592648	15.0282	0.0459981			0.163582	6.31097	18
Otu00191	Actinobacteria	Paenarthrobacter		-0.00253989	-0.0670093	-0.952037			-0.0455685		-0.217039			-0.583974		0.076385				0.428467							8
Otu00092	Actinobacteria	Mycobacterium		-0.00280351	-0.0677683	-0.951163		-1.09544	-0.0643197		-0.236712			-0.720789		0.0696502				0.424118						4.3803	10
Otu00089	Proteobacteria	Comamonas		-0.00263575	-0.0650338	-0.936474			-0.0486689		-0.22077	-0.0751367	-1.13464	-0.59244		0.0667479				0.362444	9.07147						11
Otu00138	Bacteroidetes	Spirosoma		-0.00286309	-0.0723705	-0.912738		-1.12162	-0.0557937		-0.271906		-1.12981	-0.751499	0.0786826	0.0745463			-26.3945	0.524325	13.9602	0.0318486			0.11752	4.81257	16
Otu00233	Proteobacteria	Candidatus_Paracaedibacter	-0.277019	-0.00249346	-0.0641022	-0.894338					-0.154905		-1.02396			0.0598375				0.277972							8
Otu00167	Proteobacteria	Stenotrophomonas		-0.00236781	-0.060145	-0.872988			-0.0458889		-0.205596		-1.07292	-0.59587		0.0581755				0.372534							9
Otu00030	Proteobacteria	Xanthobacteraceae_unclassified	-0.28569	-0.0024468	-0.0622817	-0.848013			-0.0551074		-0.181235		-0.817605	-0.610818		0.0632203				0.416332							10
Otu00127	Proteobacteria	Kaistia		-0.00256643	-0.0606222	-0.847739			-0.049081		-0.220913	-0.0833135	-1.29864	-0.578392		0.0560114				0.418247	9.4985						11
Otu00261	Proteobacteria	Anaeromyxobacter	-0.272826	-0.00230989	-0.0584231	-0.836544			-0.0422245		-0.153303	-0.0609376	-0.766258	-0.500137		0.0596552				0.253893							11
Otu00192	Proteobacteria	Legionella		-0.00211674	-0.0548205	-0.789831			-0.0374129		-0.170563			-0.445366		0.0610905				0.330477							8
Otu00205	Proteobacteria	Caulobacteraceae_unclassified		-0.00200548	-0.0506113	-0.748878			-0.0390173		-0.183839	-0.0757864	-1.14535	-0.613038		0.0511633			-22.8457	0.316929	7.56201						12
Otu00220	Proteobacteria	Methylobacterium	-0.228774	-0.0019639	-0.0503122	-0.713803			-0.0357266		-0.158131			-0.484028		0.0506507				0.28197							9
Otu00033	Bacteroidetes	Dyadobacter		-0.00295692	-0.0761047			-1.57648	-0.0795821		-0.312563			-0.8736	0.119832	0.102459	-0.243127	-0.378965		0.619447	12.9811	0.0465738			0.174887	6.75115	15
Otu00099	Actinobacteria	Microbacteriaceae_unclassified		-0.00236426	-0.0623384			-1.57452	-0.0583309		-0.277186			-0.853837	0.100515	0.068812	-0.190202	-0.366934		0.59741	13.4906	0.042987			0.165061	6.4293	15
Otu00014	Proteobacteria	Massilia	-0.384336					4.98537	-0.0484791						-0.301967			1.31655	30		-34.0043	-0.138645	-2.03476	-4.04621	-0.572561	-20.0391	12
Otu00022	Proteobacteria	Burkholderia-Caballeronia-Paraburkholderia						4.55616		10.3906			-3.32621		-0.222377		1.0234	1.07179			-25.8819	-0.128439	-2.97296	-2.71421	-0.471957	-16.8499	12
Otu00028	Proteobacteria	Dyella						4.23538		3.35255					-0.239818		0.282722	1.01434	37.5715		-27.9952	-0.122241	-2.17911	-3.40753	-0.488548	-17.592	12
Otu00044	Proteobacteria	Stenotrophomonas						-2.01185	-0.0895384	-2.91414	-0.383564		-1.28695	-1.08971	0.158544	0.132517	-0.394009	-0.502033	-30	0.740973	19.1115	0.0636655		1.90701	0.235384	8.76943	17

## Sheet: Summary K-struvite
			Log2 Fold Change
OTU	Phylum	Genus	Leaf Number	Leaf Area	FW	DW	DM Content	Total N%	NO3	NH4	PO4	K	Ca	Mg	Na	Cl	SO4	SPAD	Chlor ab	TAC	TPC	Malate	Tartrate	Oxalate	Citrate	Isocitrate	# Occurences
Otu00022	Proteobacteria	Burkholderia-Caballeronia-Paraburkholderia						4.55616		10.3906			-3.32621		-0.222377		1.0234	1.07179			-25.8819	-0.128439	-2.97296	-2.71421	-0.471957	-16.8499	12
Otu00056	Proteobacteria	Rhodanobacter	0.886399	0.00694729	0.175334	2.40102	-3.44851	3.5404	0.118645	8.65127	0.469825		-2.59331	1.45513	0.188996	-0.171314	0.732369	0.910663			-24.8841	-0.0997744	-2.32769	2.87457	-0.401683	-13.0114	21
Otu00072	Proteobacteria	Rhodanobacter	-0.447828	-0.00332545			1.74369	3.08998		6.17424		-0.0952999	-1.23821		-0.143202		0.576086	0.716061			-18.5688	-0.0904308	-1.41996	-2.04136	-0.340392	-11.6703	16
Otu00180	Proteobacteria	Enterobacteriaceae_unclassified	0.491887	0.00350136	0.0912643	1.23883	-1.86671	1.42927	0.0693274	3.26669	0.234718			0.788956		-0.0885146	0.324361			-0.381903		-0.0420836				-5.30196	15
Otu00349	Proteobacteria	Thiomonas	0.295347						0.0425922	1.79586	0.118763			0.533103			0.195311										6
Otu00361	Proteobacteria	Enterobacteriaceae_unclassified							0.042475		0.113856			0.497721			0.17613			-0.276224							5
Otu00400	Proteobacteria	Rhodanobacteraceae_unclassified	0.340336						0.043023		0.10923			0.487285													4
Otu00141	Proteobacteria	Acidocella	0.699304																								1
